# Supplementary material for: A TIR-NBS-LRR Gene MdTNL1 Regulates Resistance to Glomerella Leaf Spot in Apple
Source: Int J Mol Sci. 2022 Jun 5;23(11):6323. doi: 10.3390/ijms23116323 (PMC9181576; doi:10.3390/ijms23116323)
Supplement: Supplementary file 1 [file ijms-23-06323-s001.zip]

Archive with 1 entries (1 files):
- ijms-1735360-supplementary.pdf
